# Supplementary material for: Development and preliminary validation of a multimodal instrument for spasticity quantification using a composite index: A pilot study
Source: PLoS One. 2026 May 4;21(5):e0348378. doi: 10.1371/journal.pone.0348378 (PMC13138618; doi:10.1371/journal.pone.0348378)
Supplement: S1 File — Individual patient data: Composite Index (CI) and Modified Tardieu Scale (MTS) scores. (XLSX) [file pone.0348378.s001.xlsx]

## Sheet: Datos Pacientes
Patient	AUC_Force_R2	AUC_Force_R1	AUC_sEmg_R2	AUC_sEmg_R1	AUC_Velocity_R2	AUC_Velocity_R1	I_d	MTS
Patient 1	0.195357	0.533652	1	0.761099	0.0758425	0	0.595282	2
Patient 2	0.0838724	0.618634	0.909121	1	0.069995	0.325504	0.473459	2
Patient 3	0.265481	0.589116	0.791389	0.816728	0.730059	0.230014	0.456959	2
Patient 4	0.342538	0.578642	0.781472	0.866176	0.494611	0.420918	0.473039	3
Patient 5	0.0501004	0.582078	0	0	0.895132	0.77774	0.26811	3
Patient 6	0	0.42526	0.176922	0.692817	0.816452	0.400368	0.316843	3
Patient 7	0.294415	0.740485	0	0	0.648922	0.403553	0.33149	4
Patient 8	0.183861	0.788344	0	0.276569	0.718682	0.640296	0.236714	4
Patient 9	0.195054	0.816927	0	0.595771	0.950239	1	0.139332	4
Patient 1s	0.0916631	0.645612	0.2167	0.0647547	1	0.618343	0.299679	1
Patient 2s	0.387985	0.610904	0.0499409	0.130057	0.730059	0.230014	0.395301	1
Patient 3s	0.125664	0.540004	0	0.277065	0.925279	0.618742	0.281023	1
Patient 4s	0.0522868	1	0.765026	0.270456	0	0.223777	0.414039	2
Patient 5s	1	0.603318	0.429167	0.269617	0.293725	0.339267	0.614577	3
Patient 6s	0.064156	0	0.957881	0.577656	0.483189	0.182695	0.680053	0
Patient 7s	0.076529	0.410972	0	0.551014	0.75445	0.591841	0.302284	3
Patient 8s	0.179327	0.783123	0	0.280455	0.466852	0.338452	0.292353	3
Patient 9s	0.192975	0.668514	0	0.271244	0.653267	0.457203	0.299869	3
